# Supplementary material for: Cooperation between CD4+ T Cells and Humoral Immunity Is Critical for Protection against Dengue Using a DNA Vaccine Based on the NS1 Antigen
Source: PLoS Negl Trop Dis. 2015 Dec 9;9(12):e0004277. doi: 10.1371/journal.pntd.0004277 (PMC4674122; doi:10.1371/journal.pntd.0004277)
Supplement: S1 Table — (XLSX) [file pntd.0004277.s002.xlsx]

## Sheet: Plan1
Table S1. Virus detection in serum samples of naïve and vaccinated mice infected with DENV2
	Non-vaccinated	pcTPANS1-vaccinated
Number of animals	5 (7)*	1(5)*
* Virus was detected by plaque assay in Vero cells 9 days after infection with DENV2 (40 LD50). The number of plaques detected varied from 6 to 50 in each mouse group. Values represent the number of positive animals out of a total number of mice (between parentheses).
